# Supplementary material for: Mortality Prediction Utilizing Blood Biomarkers to Predict the Severity of COVID-19 Using Machine Learning Technique
Source: Diagnostics (Basel). 2021 Aug 31;11(9):1582. doi: 10.3390/diagnostics11091582 (PMC8469072; doi:10.3390/diagnostics11091582)
Supplement: Supplementary file 1 [file diagnostics-11-01582-s001.zip]

Archive with 1 entries (1 files):
- diagnostics-1312319-supplementary.pdf
